# Supplementary material for: Corticosterone Contributes to Diet-Induced Reprogramming of Post-Metamorphic Behavior in Spadefoot Toads
Source: Integr Org Biol. 2024 Apr 24;6(1):obae012. doi: 10.1093/iob/obae012 (PMC11067961; doi:10.1093/iob/obae012)
Supplement: obae012_Supplemental_Files [file obae012_supplemental_files.zip]

Archive with 7 entries (7 files):
- Shephard_Table_S3.docx
- Shephard_et_al_2024_IOB_supplementary_data.xlsx
- Shephard_Figure_S1_TIFF.tiff
- Shephard_Figure_S2_TIFF.tiff
- Shephard_Figure_S3_TIFF.tiff
- Shephard_Table_S1.docx
- Shephard_Table_S2.docx
