# Supplementary material for: Corticosterone Contributes to Diet-Induced Reprogramming of Post-Metamorphic Behavior in Spadefoot Toads
Source: Integr Org Biol. 2024 Apr 24;6(1):obae012. doi: 10.1093/iob/obae012 (PMC11067961; doi:10.1093/iob/obae012)
Supplement: obae012_Supplemental_Files [file obae012_supplemental_files.zip › Shephard_et_al_2024_IOB_supplementary_data.xlsx]

## Sheet: Exp_1_larval_CORT_data
ID	Microcosm	Density	Tadpole_size	Diet	Final_Density	Assay_Date	Start_T	End_T	Assay_g	CORT_Conc
1.1	1	HD	large	shr	8	2022-08-22	14:30:00	15:45:00	0.4	183647
1.2	1	HD	small	shr	8	2022-08-22	14:30:00	15:45:00	0.31	43658.1
2.1	2	HD	small	det	6	2022-08-22	14:30:00	15:45:00	0.39	16230.4
2.2	2	HD	large	det	6	2022-08-22	14:30:00	15:45:00	0.42	31788
3.1	3	HD	large	shr	8	2022-08-22	14:30:00	15:45:00	0.44	66084.7
3.2	3	HD	small	shr	8	2022-08-22	14:30:00	15:45:00	0.3	196895
4.1	4	LD	large	det	3	2022-08-22	14:30:00	15:45:00	0.3	43995.2
4.2	4	LD	small	det	3	2022-08-22	14:30:00	15:45:00	0.23	57114.9
5.1	5	HD	small	shr	8	2022-08-22	14:30:00	15:45:00	0.19	30161
5.2	5	HD	large	shr	8	2022-08-22	14:30:00	15:45:00	0.36	501646
6.1	6	HD	large	det	8	2022-08-22	14:30:00	15:45:00	0.36	26229.6
6.2	6	HD	small	det	8	2022-08-22	14:30:00	15:45:00	0.25	271511
7.1	7	LD	large	shr	3	2022-08-22	14:30:00	15:45:00	0.48	174291
7.2	7	LD	small	shr	3	2022-08-22	14:30:00	15:45:00	0.35	53698.3
8.1	8	LD	large	det	3	2022-08-22	14:30:00	15:45:00	0.36	640788
8.2	8	LD	small	det	3	2022-08-22	14:30:00	15:45:00	0.25	33125.8
9.1	9	HD	large	shr	7	2022-08-22	14:30:00	15:45:00	0.57	1.12408e+06
9.2	9	HD	small	shr	7	2022-08-22	14:30:00	15:45:00	0.24	1.83438e+06
10.1	10	LD	large	det	3	2022-08-22	14:30:00	15:45:00	0.45	261642
10.2	10	LD	small	det	3	2022-08-22	14:30:00	15:45:00	0.31	512583
11.1	11	LD	small	shr	3	2022-08-22	14:30:00	15:45:00	0.2	961522
11.2	11	LD	large	shr	3	2022-08-22	14:30:00	15:45:00	0.55	594874
12.1	12	LD	large	det	3	2022-08-22	14:30:00	15:45:00	0.35	663006
12.2	12	LD	small	det	3	2022-08-22	14:30:00	15:45:00	0.26	460052
13.1	13	LD	large	det	2	2022-08-22	14:30:00	15:45:00	0.77	249308
13.2	13	LD	small	det	2	2022-08-22	14:30:00	15:45:00	0.27	609104
14.1	14	LD	large	shr	3	2022-08-22	14:30:00	15:45:00	0.49	3.76174e+06
14.2	14	LD	small	shr	3	2022-08-22	14:30:00	15:45:00	0.36	1.14757e+06
15.1	15	HD	large	det	8	2022-08-22	14:30:00	15:45:00	0.38	NA
15.2	15	HD	small	det	8	2022-08-22	14:30:00	15:45:00	0.23	175222
16.1	16	HD	large	shr	8	2022-08-22	15:30:00	17:00:00	0.38	1.21457e+06
16.2	16	HD	small	shr	8	2022-08-22	15:30:00	17:00:00	0.2	52707.6
17.1	17	LD	large	det	2	2022-08-22	15:30:00	17:00:00	0.6	145362
17.2	17	LD	small	det	2	2022-08-22	15:30:00	17:00:00	0.33	386394
18.1	18	HD	large	det	8	2022-08-22	15:30:00	17:00:00	0.35	36128.1
18.2	18	HD	small	det	8	2022-08-22	15:30:00	17:00:00	0.12	750170
19.1	19	HD	small	shr	6	2022-08-22	15:30:00	17:00:00	0.36	113511
19.2	19	HD	large	shr	6	2022-08-22	15:30:00	17:00:00	0.39	72638
20.1	20	LD	large	det	3	2022-08-22	15:30:00	17:00:00	0.37	474931
20.2	20	LD	small	det	3	2022-08-22	15:30:00	17:00:00	0.31	81012.1
21.1	21	HD	large	det	8	2022-08-22	15:30:00	17:00:00	0.38	90196.1
21.2	21	HD	small	det	8	2022-08-22	15:30:00	17:00:00	0.34	33841.5
22.1	22	LD	large	shr	3	2022-08-22	15:30:00	17:00:00	0.61	185289
22.2	22	LD	small	shr	3	2022-08-22	15:30:00	17:00:00	0.55	107791
23.1	23	LD	large	det	3	2022-08-22	15:30:00	17:00:00	0.68	51977.7
23.2	23	LD	small	det	3	2022-08-22	15:30:00	17:00:00	0.23	34748.9
24.1	24	LD	large	det	3	2022-08-22	15:30:00	17:00:00	0.48	84971.9
24.2	24	LD	small	det	3	2022-08-22	15:30:00	17:00:00	0.26	252740
25.1	25	HD	large	shr	7	2022-08-22	15:30:00	17:00:00	0.46	24380.3
25.2	25	HD	small	shr	7	2022-08-22	15:30:00	17:00:00	0.2	31729.3
26.1	26	LD	large	shr	3	2022-08-22	15:30:00	17:00:00	0.52	125167
26.2	26	LD	small	shr	3	2022-08-22	15:30:00	17:00:00	0.39	305985
27.1	27	LD	large	det	3	2022-08-22	15:30:00	17:00:00	0.33	352139
27.2	27	LD	small	det	3	2022-08-22	15:30:00	17:00:00	0.31	62641.9
28.1	28	HD	large	shr	6	2022-08-22	15:30:00	17:00:00	0.51	108891
28.2	28	HD	small	shr	6	2022-08-22	15:30:00	17:00:00	0.35	368824
29.1	29	LD	large	det	3	2022-08-22	15:30:00	17:00:00	0.44	45077
29.2	29	LD	small	det	3	2022-08-22	15:30:00	17:00:00	0.31	234940
30.1	30	HD	large	det	7	2022-08-22	15:30:00	17:00:00	0.41	42048.6
30.2	30	HD	small	det	7	2022-08-22	15:30:00	17:00:00	0.25	75858.9
31.1	31	HD	large	det	7	2022-08-23	13:30:00	15:30:00	0.43	1.42864e+06
31.2	31	HD	small	det	7	2022-08-23	13:30:00	15:30:00	0.4	15504.3
32.1	32	LD	large	shr	3	2022-08-23	13:30:00	15:30:00	0.66	23733.5
32.2	32	LD	small	shr	3	2022-08-23	13:30:00	15:30:00	0.49	594436
33.1	33	HD	large	det	8	2022-08-23	13:30:00	15:30:00	0.62	44218.8
33.2	33	HD	small	det	8	2022-08-23	13:30:00	15:30:00	0.34	1.49021e+06
34.1	34	HD	large	shr	6	2022-08-23	13:30:00	15:30:00	0.58	232369
34.2	34	HD	small	shr	6	2022-08-23	13:30:00	15:30:00	0.36	2.18393e+06
35.1	35	HD	large	det	7	2022-08-23	13:30:00	15:30:00	0.69	666864
35.2	35	HD	small	det	7	2022-08-23	13:30:00	15:30:00	0.45	346876
36.1	36	LD	large	shr	3	2022-08-23	13:30:00	15:30:00	0.6	697049
36.2	36	LD	small	shr	3	2022-08-23	13:30:00	15:30:00	0.5	751989
37.1	37	HD	large	shr	8	2022-08-23	13:30:00	15:30:00	0.62	2.57532e+06
37.2	37	HD	small	shr	8	2022-08-23	13:30:00	15:30:00	0.41	115028
38.1	38	LD	large	shr	2	2022-08-23	13:30:00	15:30:00	0.87	455420
38.2	38	LD	small	shr	2	2022-08-23	13:30:00	15:30:00	0.25	377941
39.1	39	LD	large	shr	3	2022-08-23	13:30:00	15:30:00	0.4	644829
39.2	39	LD	small	shr	3	2022-08-23	13:30:00	15:30:00	0.31	224319
40.1	40	HD	large	shr	8	2022-08-23	13:30:00	15:30:00	0.68	257959
40.2	40	HD	small	shr	8	2022-08-23	13:30:00	15:30:00	0.47	209780
41.1	41	LD	large	det	3	2022-08-23	13:30:00	15:30:00	0.53	491599
41.2	41	LD	small	det	3	2022-08-23	13:30:00	15:30:00	0.43	245424
42.1	42	HD	large	det	6	2022-08-23	13:30:00	15:30:00	0.6	47648
42.2	42	HD	small	det	6	2022-08-23	13:30:00	15:30:00	0.43	63849.7
43.1	43	LD	large	det	3	2022-08-23	13:30:00	15:30:00	0.78	302907
43.2	43	LD	small	det	3	2022-08-23	13:30:00	15:30:00	0.43	21389.3
44.1	44	LD	large	shr	3	2022-08-23	14:30:00	16:30:00	0.69	100047
44.2	44	LD	small	shr	3	2022-08-23	14:30:00	16:30:00	0.5	93294.1
45.1	45	HD	large	shr	8	2022-08-23	14:30:00	16:30:00	0.63	190604
45.2	45	HD	small	shr	8	2022-08-23	14:30:00	16:30:00	0.38	41390.4
46.1	46	HD	large	shr	3	2022-08-22	14:30:00	16:30:00	0.91	880639
46.2	46	HD	small	shr	3	2022-08-22	16:30:00	17:30:00	0.6	290876
47.1	47	LD	large	shr	2	2022-08-23	16:30:00	17:30:00	0.84	57411.2
47.2	47	LD	small	shr	2	2022-08-23	14:30:00	16:30:00	0.48	41076.8
48.1	48	LD	small	shr	2	2022-08-23	14:30:00	16:30:00	0.58	49212.7
48.2	48	LD	large	shr	2	2022-08-23	14:30:00	16:30:00	0.63	81112.4
49.1	49	HD	small	shr	4	2022-08-22	16:30:00	17:30:00	0.63	834247
49.2	49	HD	large	shr	4	2022-08-22	16:30:00	17:30:00	0.73	210235
50.1	50	HD	large	det	6	2022-08-23	14:30:00	16:30:00	0.76	46380
50.2	50	HD	small	det	6	2022-08-23	14:30:00	16:30:00	0.37	38068.5
51.1	51	LD	small	shr	2	2022-08-23	14:30:00	16:30:00	0.56	55296.9
51.2	51	LD	large	shr	2	2022-08-23	14:30:00	16:30:00	0.61	51908.5
52.1	52	HD	large	det	8	2022-08-23	14:30:00	16:30:00	0.44	62409.5
52.2	52	HD	small	det	8	2022-08-23	14:30:00	16:30:00	0.27	53485.1
54.1	54	HD	large	det	8	2022-08-23	14:30:00	16:30:00	0.63	154707
54.2	54	HD	small	det	8	2022-08-23	14:30:00	16:30:00	0.3	43799.2
55.1	55	LD	large	shr	3	2022-08-23	14:30:00	16:30:00	0.59	4.18696e+06
55.2	55	LD	small	shr	3	2022-08-23	14:30:00	16:30:00	0.59	7.68067e+06
56.1	56	HD	large	shr	8	2022-08-22	16:30:00	17:30:00	0.56	28727.9
56.2	56	HD	small	shr	8	2022-08-22	16:30:00	17:30:00	0.47	331823
57.1	57	LD	large	shr	3	2022-08-23	14:30:00	16:30:00	0.52	45472.5
57.2	57	LD	small	shr	3	2022-08-23	14:30:00	16:30:00	0.36	54798
58.1	58	HD	large	det	7	2022-08-23	14:30:00	16:30:00	0.43	96068.8
58.2	58	HD	small	det	7	2022-08-23	14:30:00	16:30:00	0.31	39593.1
59.1	59	HD	large	det	6	2022-08-23	14:30:00	16:30:00	0.61	140152
59.2	59	HD	small	det	6	2022-08-23	14:30:00	16:30:00	0.28	109006
60.1	60	HD	large	det	8	2022-08-23	14:30:00	16:30:00	0.53	60436.6
60.2	60	HD	small	det	8	2022-08-23	14:30:00	16:30:00	0.29	29543.5

## Sheet: Exp_2_larval_CORT_data
ID	Treatment	Assay_Date	Start_T	End_T	Post_Assay_g	Larv_CORT	C_PlateNum
97	ETOH	2022-08-24	10:00:00	11:30:00	1.53	1.22226e+06	1
98	ETOH	2022-08-24	10:00:00	11:30:00	1.28	138671	1
99	CORT	2022-08-24	10:00:00	11:30:00	0.7	1.3167e+06	1
100	H2O	2022-08-24	10:00:00	11:30:00	1.31	3.67862e+06	1
101	H2O	2022-08-24	10:00:00	00:00:00	1.01	64680.8	1
102	FAD	2022-08-24	10:00:00	00:00:00	1.09	135063	1
103	FAD	2022-08-24	10:00:00	56t+G7+[spadefoot_telomere_data_2023.xlsx]brain!$F$8:$G$490	1.19	4.88545e+06	1
104	CORT	2022-08-24	10:00:00	11:30:00	0.62	2.63464e+06	1
105	ETOH	2022-08-24	10:00:00	00:00:00	1.11	120862	1
106	H2O	2022-08-24	10:00:00	11:30:00	0.97	178738	1
107	CORT	2022-08-24	10:00:00	00:00:00	0.7	1.46911e+06	1
108	ETOH	2022-08-24	10:00:00	00:00:00	1.41	921721	1
109	CORT	2022-08-24	10:00:00	11:30:00	0.8	5.60206e+06	1
110	H2O	2022-08-24	10:00:00	11:30:00	1.09	2.72576e+06	1
111	CORT	2022-08-24	10:00:00	11:30:00	0.63	4.88545e+06	1
112	FAD	2022-08-24	10:00:00	11:30:00	1.05	2.12744e+06	1
113	CORT	2022-08-24	10:00:00	11:30:00	0.68	2.4266e+06	1
114	ETOH	2022-08-24	10:00:00	11:30:00	1.37	1.39099e+06	1
115	FAD	2022-08-24	10:00:00	11:30:00	1.17	4.52858e+06	1
116	H2O	2022-08-24	10:00:00	11:30:00	1.1	232663	1
117	FAD	2022-08-24	10:00:00	11:30:00	1.22	155634	1
118	H2O	2022-08-24	10:00:00	11:30:00	1.27	275828	1
119	FAD	2022-08-24	10:00:00	11:30:00	1.06	822214	1
120	ETOH	NA	NA	NA	NA	NA	NA
121	ETOH	2022-08-24	10:00:00	11:30:00	1.2	209308	1
122	FAD	2022-08-24	10:00:00	11:30:00	1.07	607105	1
123	FAD	2022-08-24	10:00:00	11:30:00	1.12	243534	1
124	FAD	2022-08-24	10:00:00	11:30:00	1.24	306315	1
125	FAD	2022-08-24	10:00:00	11:30:00	1.19	702595	1
126	CORT	NA	NA	NA	NA	NA	NA
127	FAD	2022-08-24	10:00:00	11:30:00	1.07	980516	1
128	CORT	2022-08-24	10:00:00	11:30:00	0.14	533930	3
129	H2O	2022-08-24	10:00:00	11:30:00	1	980516	1
130	FAD	2022-08-24	10:00:00	11:30:00	0.96	5.37854e+06	1
131	CORT	2022-08-24	10:00:00	11:30:00	0.51	637626	1
132	H2O	2022-08-24	10:00:00	11:30:00	1.27	670805	1
133	CORT	2022-08-24	13:00:00	15:00:00	0.44	3.7671e+06	1
134	CORT	2022-08-24	13:00:00	15:00:00	0.55	3.14184e+06	1
135	ETOH	2022-08-24	13:00:00	15:00:00	1.15	2.9338e+06	1
136	FAD	2022-08-24	13:00:00	15:00:00	1.11	305927	2
137	CORT	2022-08-24	13:00:00	15:00:00	0.57	1.03244e+06	2
138	FAD	2022-08-24	13:00:00	15:00:00	1.08	4.6938e+06	2
139	CORT	2022-08-24	13:00:00	15:00:00	0.73	1.39614e+06	2
140	ETOH	2022-08-24	13:00:00	15:00:00	1.34	4.81603e+06	2
141	H2O	2022-08-24	13:00:00	15:00:00	1.16	385241	2
142	FAD	2022-08-24	13:00:00	15:00:00	1.05	368732	2
143	CORT	2022-08-24	13:00:00	15:00:00	0.73	938792	2
144	CORT	2022-08-24	13:00:00	15:00:00	0.56	1.30078e+07	2
145	CORT	2022-08-24	13:00:00	15:00:00	0.69	3.49201e+06	2
146	ETOH	2022-08-24	13:00:00	15:00:00	1.11	2.93921e+06	2
147	FAD	2022-08-24	13:00:00	15:00:00	1.08	344836	2
148	ETOH	2022-08-24	13:00:00	15:00:00	1.38	492570	2
149	CORT	2022-08-24	13:00:00	15:00:00	0.64	1.16739e+06	2
150	CORT	NA	NA	NA	NA	NA	NA
151	H2O	2022-08-24	13:00:00	15:00:00	1.09	3.06924e+06	2
152	FAD	2022-08-24	13:00:00	15:00:00	1.27	337698	2
153	FAD	2022-08-24	13:00:00	15:00:00	1.12	256623	2
154	FAD	2022-08-24	13:00:00	15:00:00	1.11	177396	2
155	ETOH	2022-08-24	13:00:00	15:00:00	1.4	743377	2
156	CORT	2022-08-24	13:00:00	15:00:00	0.66	1.00139e+06	2
157	FAD	2022-08-24	13:00:00	15:00:00	1.2	1.50489e+06	3
158	H2O	2022-08-24	13:00:00	15:00:00	0.91	433862	2
159	FAD	2022-08-24	13:00:00	15:00:00	1.13	199716	2
160	CORT	2022-08-24	13:00:00	15:00:00	0.76	3.304e+06	2
161	CORT	2022-08-24	13:00:00	15:00:00	0.61	677071	2
162	CORT	2022-08-24	13:00:00	15:00:00	0.73	328359	2
163	FAD	2022-08-24	13:00:00	15:00:00	0.36	397844	2
164	FAD	2022-08-24	13:00:00	15:00:00	1.05	948545	2
165	H2O	2022-08-24	15:00:00	17:00:00	1.23	2.65273e+06	2
166	CORT	2022-08-24	15:00:00	17:00:00	0.48	1.3299e+06	2
167	FAD	2022-08-24	15:00:00	17:00:00	1.22	198283	2
168	FAD	2022-08-24	15:00:00	17:00:00	1.33	366840	2
169	H2O	2022-08-24	15:00:00	17:00:00	0.97	2.65273e+06	2
170	CORT	2022-08-24	15:00:00	17:00:00	0.66	891086	2
171	H2O	2022-08-24	15:00:00	17:00:00	1.03	286978	2
172	ETOH	2022-08-24	15:00:00	17:00:00	1.64	639852	2
173	FAD	2022-08-24	15:00:00	17:00:00	1	1.32015e+06	2
174	CORT	2022-08-24	15:00:00	17:00:00	0.62	4.555e+06	3
175	CORT	2022-08-24	15:00:00	17:00:00	0.16	2.09318e+06	3
176	CORT	2022-08-24	15:00:00	17:00:00	0.56	2.21612e+06	3
177	CORT	2022-08-24	15:00:00	17:00:00	0.63	1.16827e+06	3
178	CORT	2022-08-24	15:00:00	17:00:00	0.7	2.21612e+06	3
179	ETOH	2022-08-24	15:00:00	17:00:00	0.81	243417	3
180	FAD	NA	NA	NA	NA	NA	NA
181	FAD	2022-08-24	15:00:00	17:00:00	0.99	1.88846e+06	3
182	CORT	2022-08-24	15:00:00	17:00:00	0.44	1.3862e+06	3
183	ETOH	2022-08-24	15:00:00	17:00:00	1.55	136297	3
184	H2O	2022-08-24	15:00:00	17:00:00	1.19	166156	3
185	FAD	2022-08-24	15:00:00	17:00:00	1.14	93278.9	3
186	FAD	2022-08-24	15:00:00	17:00:00	1.1	112740	3
187	ETOH	2022-08-24	15:00:00	17:00:00	1.2	195794	3
188	FAD	2022-08-24	15:00:00	17:00:00	1.12	2.11376e+06	3
189	CORT	2022-08-24	15:00:00	17:00:00	0.63	756125	3
190	FAD	2022-08-24	15:00:00	17:00:00	1.18	1.15373e+06	3
191	CORT	NA	NA	NA	NA	NA	NA
192	H2O	2022-08-24	15:00:00	17:00:00	1.18	529519	3

## Sheet: Exp_3_carryover_behavioral_data
ID	Treatment	Trial	JuvAssay_g	JuvAssay_SVL	fat_body_area	Latency	Prey_Avoid	Suc_Strike	Unsuc_Strike	Total_Strikes	Strike_Eff	Wall_Strike	Avg_Speed	Avg_Accel	Distance	Areas_Exp	Tot_Areas	Exp_Rate	Larval_g	Larval_CORT
213	CORT	1	1.02	20.78	0	6.86	0	6	4	10	0.6	0	2.14	14.65	1514.2	3	8	0.38	0.74	161.97
213	CORT	2	1.108		0	3	0	4	10	14	0.285714	0	4.14	25.09	4955.2	13	45	0.29
214	EtOH	1	0.94	21.36	6.958	3.66	0	1	9	10	0.1	1	2.85	19.1	2004.5	5	8	0.63	1.95	101.02
214	EtOH	2	1.179		6.958	5	0	0	0	0	0	0
216	EtOH	1	0.83	20.64	0.289	2.58	3	3	3	6	0.5	0	2.05	12.44	1425.7	5	8	0.63	1.4	35.09
217	CORT	1	1.1	20.5	1.282	3.58	4	1	1	2	0.5	0	3.07	20.71	2088.4	8	8	1	0.68	159.51
217	CORT	2	1.372		1.282	2	0	1	1	2	0.5	0	3.22	16.71	3977	11	50	0.22
218	CORT	1	0.8	19.09	2.324	3.17	0	2	4	6	0.333333	2	1.61	11.19	1134	5	8	0.63	0.7	114.26
218	CORT	2	1.141		2.324	11	0	1	7	8	0.125	0	4.96	25.54	6905.9	8	60	0.13
220	CORT	1	1.16	21.53	1.33081	4.63	0	5	2	7	0.714286	0	2.56	15.31	1797.9	6	8	0.75	1.69	94.29
220	CORT	2	1.329		1.33081	8	0	5	8	13	0.384615	1	5.04	31.76	6193.6	20	60	0.33
221	EtOH	1	0.8	20.93	0	2.36	0	4	5	9	0.444444	0	2.4	16.02	1707.2	5	8	0.63	0.6	164.72
221	EtOH	2	0.743		0	39	0	0	3	3	0	2	3.21	20.56	3903	11	45	0.24
222	CORT	1	0.97	20.3	0	2.52	0	1	7	8	0.125	4	1.64	10.06	1171.3	7	8	0.88	1.72	102.17
222	CORT	2	0.882		0	4	0	3	13	16	0.1875	0	5	30.06	6196.6	23	45	0.51
223	EtOH	1	0.94	20.4	0.382	6.54	0	2	6	8	0.25	3	1.4	10.36	991.9	5	8	0.63	0.73	175.54
223	EtOH	2	1		0.382	3	0	2	5	7	0.285714	0	3.01	15.55	3741.4	12	60	0.2
224	CORT	1	1.16	21.86	0.155695	41.05	0	3	4	7	0.428571	0	2.77	18.68	1946.6	5	8	0.63	1.79	82.62
224	CORT	2	1.192		0.155695	11	0	0	1	1	0	2	4.04	19.7	5337.1	10	45	0.22
225	EtOH	1	1.03	21.62	0	62.12	0	2	1	3	0.666667	2	2.69	16.51	1878.5	6	8	0.75	1.66	63
225	EtOH	2	1.078		0	21	0	1	1	2	0.5	0	2.89	16.61	3801.4	6	50	0.12
226	EtOH	1	1.02	20.38		2.69	0	0	1	1	0	0	2.18	12.81	1488.1	7	8	0.88	0.64	210.29
228	CORT	1	1.02	21.23	0.443	10.02	0	2	10	12	0.166667	3	1.82	13.41	1257.6	6	8	0.75	1.6	70.13
228	CORT	2	0.928		0.443	15	1	3	3	6	0.5	0	5.22	33.92	6950.9	14	45	0.31
231	CORT	1	0.99	20.49	0.782	6.28	0	1	3	4	0.25	0	1.35	8.8	1017.9	2	8	0.25	1.72	114.14
231	CORT	2	0.854		0.782	5	0	0	3	3	0	0	2.42	16.27	3043.9	4	45	0.09
233	CORT	1	1.36	22.72	0.941	33.14	0	3	10	13	0.230769	0	2.23	15.16	1607.9	3	8	0.38	1.85	2668.57
233	CORT	2	1.271		0.941	6	0	4	3	7	0.571429	0	3.57	22.76	4160.9	21	54	0.39
234	EtOH	1	1	21.6	1.197	76.08	0	0	2	2	0	3	2.38	15.31	1685.5	4	8	0.5	1.23	1624.85
234	EtOH	2	0.931		1.197	44	0	2	2	4	0.5	0
235	EtOH	1	1.36	21.55	7.929	49.62	0	1	2	3	0.333333	0	0.85	5.48	617.5	4	8	0.5	0.72	1879.16
236	CORT	1	0.96	20.46		33.02	0	3	2	5	0.6	4	1.64	10.63	1188.9	5	8	0.63	0.71	1081.58
236	CORT	2	1.091			3	0	3	1	4	0.75	0	5.58	33.39	7327.1	14	60	0.23
237	CORT	1	1.21	22.15	2.99	3.49	0	0	3	3	0	0	3.04	19.22	2075.2	8	8	1	1.72	1204.3
237	CORT	2	1.196		2.99	7	0	2	25	27	0.0740741	0	5.93	35.77	7233	19	60	0.32
238	EtOH	1	0.85	18.23		25.74	0	2	1	3	0.666667	0	0.87	6.01	617.7	3	8	0.38	0.62	1072.48
240	EtOH	1	0.85	19.52	2.138	6.88	0	3	0	3	1	0	2.17	16.33	1483	6	8	0.75	0.77	1498.68
240	EtOH	2	1.526		2.138	26	0	0	4	4	0	1	5.81	31.75	6241.2	31	45	0.69
241	CORT	1	1.22	22.39	4.501	4.36	0	2	10	12	0.166667	1	4.29	30.18	2931.9	6	8	0.75	1.99	563.86
241	CORT	2	1.36		4.501	120	0	0	1	1	0	0	2.61	13.25	3790.8	3	45	0.07
242	EtOH	1	1.26	21.42		3.28	0	2	5	7	0.285714	2	2.1	13.41	1537.3	3	8	0.38	1.93	393.4
242	EtOH	2	1.476			9	0	5	8	13	0.384615	0	5.51	32.28	6359.5	21	60	0.35
243	EtOH	1	1.4	22.54	4.986	17.33	0	4	4	8	0.5	0	1.93	12.3	1362.5	6	8	0.75	2.15	613.85
243	EtOH	2	1.467		4.986	4	0	3	3	6	0.5	0	5.94	33.8	7128.1	22	54	0.41
244	EtOH	1	0.95	22.54	1.301	7.11	4	2	2	4	0.5	0	1.41	10.01	968.4	7	8	0.88	0.49	1145.52
244	EtOH	2	1.131		1.301	7	0	0	0	0	0	1	3.29	4.17	4306.4	9	60	0.15
245	CORT	1	1.29	22.14	2.078	0.31	0	2	2	4	0.5	0	1.95	13.66	1468	4	8	0.5	1.56	267.32
245	CORT	2	1.418		2.078	7	0	1	4	5	0.2	0	6.69	40.37	9480.8	12	60	0.2
246	EtOH	1	1.02	20.09		15.74	0	0	5	5	0	0	1.56	9.16	1088.4	7	8	0.88	0.56	1149.54
247	CORT	1	0.88	19.24	0.637	0.36	0	4	5	9	0.444444	4	2.24	14.72	1584.3	6	8	0.75	0.57	1090.93
247	CORT	2	0.808		0.637	11	0	2	10	12	0.166667	2	5.17	32.85	6519.5	12	50	0.24
248	EtOH	1	1.13	20.19	0.843	78.72	0	0	3	3	0	0	0.87	5.43	635.2	2	8	0.25	1.8	202.32
249	EtOH	1	1.22	20.93	1.159	10.1	0	1	0	1	1	0	1.18	7.23	901.4	2	8	0.25	2.29	309.07
249	EtOH	2	1.206		1.159	5	0	1	4	5	0.2	0	4.77	26.29	6179	9	60	0.15
250	CORT	1	0.88	19.94	1.986	0.91	0	1	3	4	0.25	0	1.13	6.97	918.7	1	8	0.13	0.47	1241.08
251	EtOH	1	0.92	19.54		2.95	0	1	0	1	1	0	1	6.85	725	4	8	0.5	1.6	336.09
252	EtOH	1	1.35	22.42	0	5.47	0	2	0	2	1	2	2.08	13.02	1498.1	2	8	0.25	1.77	207.84
252	EtOH	2	1.402		0	8	0	1	8	9	0.111111	0	3.92	26.15	4573.6	18	45	0.4
253	EtOH	1	1.2	21.46		10.29	0	1	0	1	1	1	0.97	5.74	699	4	8	0.5	2	210.24
253	EtOH	2	1.03			2	0	0	2	2	0	1	4.49	25.01	5627.2	20	54	0.37
254	CORT	1	0.87	18.91	1.778	7.45	0	1	8	9	0.111111	4	1.86	12.34	1284.1	4	8	0.5	0.56	1227.34
254	CORT	2	0.97		1.778	6	0	1	5	6	0.166667	1	4.78	28.01	6162	26	60	0.43
255	CORT	1	0.95	19.64	0	5.81	0	3	2	5	0.6	1	2	12.05	1373.4	5	8	0.63	0.53	2072.81
256	CORT	1	0.94	20.86	1.841	61.98	0	2	0	2	1	6	0.21	1.7	139.9	4	8	0.5	0.59	1305.12
258	EtOH	1	1.02	21.58	1.538	83.15	0	0	4	4	0	0	1.43	9.65	1035	4	8	0.5	1.76	242.64
260	CORT	1	1.09	21.22	1.019	38.68	0	0	4	4	0	0	1.16	7.99	816.2	5	8	0.63	0.52	526.9
260	CORT	2	0.766		1.019	13	0	0	5	5	0	2	5.53	33.14	6161.1	23	60	0.38
